# Supplementary material for: H/ACA box small nucleolar RNA 7B acts as an oncogene and a potential prognostic biomarker in breast cancer
Source: Cancer Cell Int. 2019 May 9;19:125. doi: 10.1186/s12935-019-0830-1 (PMC6509762; doi:10.1186/s12935-019-0830-1)
Supplement: Supplementary file 1 — Additional file 1. knockdown oligos used in the article. [file 12935_2019_830_MOESM1_ESM.xlsx]

## Sheet: 工作表1
knockdown oligos used in the Article
Name	Sequence
siNC	Sense:UUCUCCGAACGUGUCACGU
	Anti-Sense:ACGUGACACGUUCGGAGAA
siRPL32P3	Sense:GUCCCAUGUUGUACUUAAU
	Anti-Sense:AUUAAGUACAACAUGGGAC
ASO-NC	CAGUACUUUUGUGUAGUACAA
SNORA7B-ASO1	AAAGCAAGCCUGGCAGAGGC
SNORA7B-ASO2	CTTGCTCCGTAGCTGGTGAT
